# Supplementary material for: Adaptation of the Food Literacy (FOODLIT) Tool for Turkish Adults: A Validity and Reliability Study
Source: Nutrients. 2024 Oct 9;16(19):3416. doi: 10.3390/nu16193416 (PMC11478845; doi:10.3390/nu16193416)
Supplement: Supplementary file 1 [file nutrients-16-03416-s001.zip]

Archive with 2 entries (2 files):
- Supplemantary Material File S1.pdf
- Supplemantary Material File S2.pdf
